# Supplementary material for: Sleep, sedentary behavior, and physical activity in Brazilian adolescents: Achievement recommendations and BMI associations through compositional data analysis
Source: PLoS One. 2022 Apr 11;17(4):e0266926. doi: 10.1371/journal.pone.0266926 (PMC9000056; doi:10.1371/journal.pone.0266926)
Supplement: S1 File — (XLSX) [file pone.0266926.s001.xlsx]

## Sheet: 185
Accelerometer	cod_sex	Age(years)	Grade	Weight(kg)	Height(m)	BMI	cod_BM	SES	Screen_time(hours)	class_Screen_time	SB/day(min)	LPA/day(min)	MVPA/day(min)	Total_sleep_time/day(min)	class_PA	class_sleep	Non_Wear	1440_min
1	0	16	2	74.9	1.72	25.3177	2	29	9	1	616.333	238	19.3333	535.167	0	1	5	#REF!
2	0	18	3	71.9	1.747	23.5583	0	27	5	1	685.833	220.333	35.6667	455.333	0	0	28	#REF!
3	1	17	3	51.3	1.605	19.9144	0	38	6	1	812.5	151.5	17.1667	422.833	0	0	26	#REF!
4	1	15	1	55.4	1.63	20.8514	0	22	4.5	1	711	177.333	52.8333	449.833	0	0	37	#REF!
5	1	15	1	84.7	1.744	27.8478	1	39	9	1	587	204	47	573	0	1	11	#REF!
6	1	18	3	58.4	1.625	22.116	0	23	6	1	758	108.5	20.1667	493.333	0	1	37	#REF!
7	1	16	2	69.8	1.631	26.239	1	31	7	1	753.8	180.4	23.6	433	0	0	27	#REF!
8	1	17	3	50.2	1.625	19.0107	0	32	4	1	563	119	13	565	0	1	162	#REF!
9	1	17	3	47.6	1.566	19.4099	0	19	6	1	688.167	131.667	18.8333	497.667	0	1	83	#REF!
10	1	17	3	55.5	1.754	18.0399	0	33	8	1	688.6	140.8	18.6	493	0	1	79	#REF!
11	1	15	1	85.5	1.535	36.2869	1	17	5	1	640.286	155.143	35.2857	430	0	0	160	#REF!
12	1	17	3	58.1	1.634	21.7607	0	43	5	1	628.833	128.167	14.1667	518.5	0	1	138	#REF!
13	1	16	2	60.6	1.692	21.1676	0	31	4	1	579.375	192.5	59.625	521.125	0	1	60	#REF!
14	1	16	2	56.6	1.689	19.8407	0	44	3.5	1	537.167	215.833	24	537	0	1	105	#REF!
15	1	15	1	69	1.632	25.9065	1	20	8	1	658.167	193	45	500.833	0	1	21	#REF!
16	1	18	3	51	1.559	20.9835	0	42	3	1	668	105.833	16.3333	524.333	0	1	96	#REF!
17	1	16	2	55.8	1.619	21.2883	0	49	6	1	674.5	154.167	16	506	0	1	78	#REF!
18	1	15	1	42.8	1.57	17.3638	0	34	5	1	727.333	133.833	31.5	463.5	0	0	62	#REF!
19	1	18	3	80.6	1.671	28.8657	1	24	6	1	690	131	30	511	0	1	62	#REF!
20	1	17	2	76.8	1.616	29.4089	1	29	3	1	713.167	124	29.5	509.5	0	1	44	#REF!
21	0	17	3	67.2	1.82	20.2874	0	32	3	1	797	160.667	26.1667	325.167	0	0	118	#REF!
22	0	15	1	62.2	1.754	20.2177	0	21	4	1	704.333	228.5	40.1667	430.5	0	0	29	#REF!
23	0	15	2	51.2	1.711	17.4892	0	38	5	1	723.5	197.5	40.75	429.75	0	0	42	#REF!
24	0	15	1	74.8	1.8	23.0864	1	35	4	1	712	170	27	466	0	0	48	#REF!
25	0	16	1	61.3	1.9	16.9806	0	43	5	1	716.333	178.833	14	437.5	0	0	62	#REF!
26	1	17	2	58.8	1.52	25.4501	2	14	12	1	678.333	98.8333	15.1667	577.5	0	1	45	#REF!
27	1	16	2	46.6	1.548	19.4466	0	31	12	1	711	232.5	34.6667	419	0	0	19	#REF!
28	1	16	2	50.6	1.656	18.4514	1	43	5	1	595.571	200.143	17.1429	535.571	0	1	54	#REF!
29	1	16	2	47.6	1.618	18.1823	0	31	8	1	696.333	205.833	25.5	445.333	0	0	32	#REF!
30	0	16	1	62.4	1.71	21.3399	0	47	10	1	618.6	240.2	67.6	412	1	0	74	#REF!
31	0	16	2	58.8	1.724	19.7835	0	31	6	1	679	166.8	16	481.8	0	1	81	#REF!
32	0	15	1	63	1.732	21.0012	0	52	5	1	712.333	226.833	34.1667	422.667	0	0	26	#REF!
33	0	18	2	77.5	1.8	23.9198	0	30	10	1	587.167	181.333	60	547.667	1	1	36	#REF!
34	0	15	1	60.5	1.794	18.798	0	31	5.5	1	752.2	201	64.6	361.8	1	0	40	#REF!
35	1	16	2	58.1	1.6	22.6953	0	26	10	1	698.167	174.167	28.1667	427.333	0	0	81	#REF!
36	1	17	3	51	1.646	18.8239	0	18	3.5	1	757.833	132.667	17.6667	482.5	0	1	25	#REF!
37	1	17	3	57.1	1.586	22.7002	0	21	3	1	592	198	54	472.8	0	0	94	#REF!
38	0	18	3	94.9	1.699	32.876	1	37	10	1	680.167	246	54.8333	374.167	0	0	71	#REF!
39	0	16	2	49.8	1.722	16.7943	0	33	3	1	603.5	178.667	83.1667	473.667	1	0	95	#REF!
40	1	17	3	51.5	1.595	20.2435	0	32	8	1	678	192.2	33.8	475.4	0	0	42	#REF!
41	0	17	2	85.1	1.799	26.2946	1	30	7	1	664	171.667	43.8333	449.5	0	0	90	#REF!
42	0	15	1	53.1	1.72	17.9489	0	22	5	1	642.143	208.143	48.8571	462.429	0	0	52	#REF!
43	0	15	1	87.3	1.627	32.9791	1	32	5	1	732.375	165	57.125	462.75	0	0	3	#REF!
44	1	15	1	56	1.545	23.4602	0	22	14	1	544.8	166.2	31	609.2	0	1	69	#REF!
45	0	16	2	92.7	1.736	30.7596	1	28	8	1	779.5	182.5	19.3333	398.333	0	0	40	#REF!
46	1	17	2	74.6	1.569	30.3035	1	23	10	1	612.2	172	32	405.8	0	0	191	#REF!
47	1	16	3	53.3	1.594	20.9773	0	45	8.5	1	709.6	129.2	20.6	430.2	0	0	136	#REF!
48	1	17	2	52	1.596	20.4144	0	32	8	1	659	155	32	335	0	0	244	#REF!
49	1	16	3	80.2	1.668	28.8259	1	39	12	1	659.167	202.167	26.1667	460.167	0	0	74	#REF!
50	1	15	1	55.9	1.65	20.5326	0	21	8	1	616.875	257	37.5	457.625	0	0	47	#REF!
51	0	16	2	72.7	1.66	26.3826	1	40	4	1	751	199.333	38.5	404.667	0	0	27	#REF!
52	1	15	1	75.4	1.653	27.5947	1	21	3	1	702.5	146.375	23.25	541.5	0	1	8	#REF!
53	0	16	2	63.1	1.716	21.4286	1	39	6	1	727	139.8	26.2	459.4	0	0	65	#REF!
54	0	16	1	71	1.696	24.6835	1	40	6	1	527.8	274.8	64.2	457.2	1	0	101	#REF!
55	0	15	1	58.6	1.781	18.4744	0	24	5	1	724.333	205.333	46.5	447.833	0	0	4	#REF!
56	0	17	3	90.6	1.795	28.119	1	43	6	1	850.667	141.5	26.5	404	0	0	4	#REF!
57	1	16	2	45.6	1.53	19.4797	0	33	4	1	712.857	157.714	9.57143	507.143	0	1	25	#REF!
58	1	16	2	50.3	1.523	21.6854	0	34	15	1	764.333	156.833	27	430	0	0	48	#REF!
59	1	15	1	58.3	1.624	22.1053	0	38	7	1	738.833	137.833	24.3333	490.167	0	1	26	#REF!
60	1	15	1	57.5	1.668	20.6669	0	34	4	1	725.833	139.333	19.1667	493.167	0	1	50	#REF!
61	0	17	3	66.7	1.794	20.7244	0	31	15	1	756	216.6	20	392.6	0	0	44	#REF!
62	0	16	2	53.9	1.716	18.3043	0	30	5	1	752.333	172.333	28	414.167	0	0	25	#REF!
63	0	17	3	67.3	1.809	20.5654	0	32	5.5	1	598	124.833	14.6667	641.667	0	1	45	#REF!
64	0	15	1	54.5	1.694	18.992	0	31	5	1	604.5	107.167	19.3333	627.333	0	1	46	#REF!
65	1	17	3	58	1.654	21.201	0	57	3	1	787.667	149.667	26.5	427.833	0	0	30	#REF!
66	1	16	2	62.9	1.526	27.0111	1	21	20	1	707.2	152	29.8	473.2	0	0	58	#REF!
67	1	15	1	45.5	1.594	17.9075	0	28	5	1	845.5	144.833	30.1667	368.333	0	0	37	#REF!
68	1	15	1	54.6	1.543	22.933	0	23	3	1	674.667	173.167	7.16667	550.167	0	1	16	#REF!
69	0	15	1	58.5	1.795	18.1563	0	17	14	1	689.167	152.833	30.1667	514.333	0	1	30	#REF!
70	0	17	3	54.6	1.695	19.0044	0	30	5	1	710.833	134.667	28.6667	371.833	0	0	176	#REF!
71	1	16	2	50.4	1.598	19.7368	0	24	8	1	681.857	158.857	48.2857	419.143	0	0	110	#REF!
72	1	14	1	46.6	1.624	17.6691	0	40	4	1	719.167	149	37	473	0	0	45	#REF!
73	1	15	1	56.5	1.633	21.1873	0	42	5	1	669.333	200.5	20.8333	441.167	0	0	88	#REF!
74	1	18	2	65.1	1.608	25.1773	1	27	4	1	641	142.167	48	453.667	0	0	115	#REF!
75	0	16	2	70.6	1.632	26.5072	1	26	8	1	843.667	149.833	28.6667	361.667	0	0	37	#REF!
76	1	15	1	60.9	1.734	20.2544	0	22	8	1	743	171.333	20.8333	431.833	0	0	61	#REF!
77	0	17	3	63.6	1.724	21.3985	0	27	8	1	665.8	176.8	22.8	444	0	0	106	#REF!
78	0	14	1	59.4	1.718	20.1252	0	48	4	1	665.167	207	70.6667	447.833	1	0	41	#REF!
79	0	17	3	77.3	1.766	24.7855	1	49	4	1	663.714	226.286	46.4286	337.714	0	0	156	#REF!
80	0	16	2	56	1.806	17.1693	0	32	4	1	710.4	192	56.4	432.4	0	0	43	#REF!
81	0	14	1	59.8	1.67	21.4421	0	24	4.5	1	746.625	156.75	17.25	452.625	0	0	27	#REF!
82	0	17	3	81.9	1.736	27.1759	1	33	6	1	660	109.429	52.1429	528.571	0	1	62	#REF!
83	0	15	1	72.3	1.798	22.3645	0	30	8	1	683.375	209.625	42.125	476.625	0	0	16	#REF!
84	0	18	3	83.3	1.69	29.1656	1	25	4	1	735.333	116	19	533.833	0	1	13	#REF!
85	0	15	1	59.8	1.689	20.9624	0	37	4	1	649.714	218.286	49.7143	437.857	0	0	65	#REF!
86	0	15	1	49.6	1.664	17.9133	0	40	15	1	808.5	161.333	29.6667	418.333	0	0	8	#REF!
87	0	17	2	75.3	1.816	22.833	0	47	4	1	729.833	138.667	12.8333	478.667	0	0	58	#REF!
88	1	17	3	61.6	1.62	23.472	0	48	3	1	696.833	186	30.1667	470	0	0	35	#REF!
89	0	18	3	77.2	1.71	26.4013	1	29	12	1	604.8	292.6	80	439.4	1	0	0	#REF!
90	1	17	3	55.3	1.705	19.0229	0	23	8	1	714.429	210.714	30.8571	443.571	0	0	17	#REF!
91	1	18	2	107.1	1.612	41.2154	1	30	8	1	721.286	158.857	13.5714	500.286	0	1	26	#REF!
92	1	15	2	81.9	1.637	30.5623	1	39	6	1	650.5	199.333	48.8333	488.333	0	1	27	#REF!
93	1	15	1	39.6	1.541	16.6759	0	22	10	1	650	236.167	46	449	0	0	39	#REF!
94	1	16	1	44.3	1.62	16.88	0	27	2	0	759.5	156.875	24.125	424.125	0	0	66	#REF!
95	1	17	2	56.4	1.639	20.9953	0	33	16.5	1	683.5	182.833	35.5	491.667	0	1	24	#REF!
96	1	17	3	53.3	1.604	20.7166	0	22	4.5	1	802.333	177.833	20	404	0	0	29	#REF!
97	0	17	3	49.6	1.573	20.0458	0	28	7.5	1	723.167	178	30	445.333	0	0	48	#REF!
98	0	15	1	73.8	1.792	22.9816	1	45	10	1	687.167	270.167	34	419.333	0	0	21	#REF!
99	1	15	1	47.6	1.615	18.25	0	35	5	1	693.5	209.5	54.5	447.833	0	0	25	#REF!
100	1	14	1	56.7	1.562	23.2392	0	35	5.5	1	730.167	185.667	27.1667	444.333	0	0	42	#REF!
101	1	17	2	46.3	1.649	17.0271	0	19	5	1	810.6	96.2	8.8	469	0	0	46	#REF!
102	0	16	2	60	1.75	19.5918	0	47	4.5	1	784.857	139.143	26	445.857	0	0	25	#REF!
103	0	15	1	63.3	1.765	20.3196	0	40	5	1	652	185.833	50.3333	443.5	0	0	95	#REF!
104	0	17	2	55.7	1.74	18.3974	0	36	5	1	486.5	221.667	45.5	536.5	0	1	118	#REF!
105	0	15	1	63.9	1.813	19.4404	0	22	4	1	596.333	275.167	58.1667	483.167	0	1	10	#REF!
106	0	16	2	69.7	1.873	19.8681	1	27	10.33	1	581	225	106.143	451	1	0	61	#REF!
107	1	15	1	53.6	1.681	18.9683	0	26	6.5	1	697.625	196	30.375	484.75	0	1	18	#REF!
108	1	16	2	47.9	1.621	18.2293	0	28	6	1	724	203	20	457	0	0	23	#REF!
109	0	15	1	58.3	1.673	20.8294	0	39	5	1	690	133.4	31.8	556.2	0	1	14	#REF!
110	0	17	3	83	1.687	29.1641	1	30	5	1	556	165	54	445	0	0	191	#REF!
111	0	15	1	63.8	1.68	22.6049	0	26	4	1	669.333	213.667	58.6667	411.833	0	0	58	#REF!
112	1	15	1	56.8	1.665	20.489	0	33	4.5	1	684	176.222	69	465	1	0	34	#REF!
113	1	16	2	56.6	1.645	20.9163	0	32	8	1	715	200.5	54.3333	398.833	0	0	50	#REF!
114	1	15	1	53.3	1.64	19.8171	0	37	5	1	746	151	26	438.5	0	0	62	#REF!
115	1	15	1	37.8	1.48	17.2571	0	31	5	1	610.143	122.857	14.1429	512.571	0	1	173	#REF!
116	1	15	1	62.3	1.707	21.3807	0	24	4	1	721	173	37	442	0	0	62	#REF!
117	1	17	3	40.4	1.545	16.9248	0	30	10	1	828.167	92.6667	16.5	443.5	0	0	35	#REF!
118	1	16	2	67.8	1.7	23.4602	0	34	10	1	583	196	36	344	0	0	254	#REF!
119	1	16	2	45	1.547	18.8032	0	35	10	1	688.833	134.167	17.6667	514.5	0	1	67	#REF!
120	1	17	3	66.2	1.666	23.8511	0	43	5.5	1	706.8	148.6	38.6	448.2	0	0	73	#REF!
121	1	16	2	61.2	1.613	23.5225	0	34	9	1	713.429	199.286	36	410.429	0	0	72	#REF!
122	1	16	2	62.7	1.74	20.7095	0	32	4	1	670	228	10	479	0	0	32	#REF!
123	1	17	3	54.9	1.55	22.8512	1	23	3	1	633.167	193.667	30.8333	466.667	0	0	78	#REF!
124	0	15	1	63.2	1.762	20.3566	0	41	4	1	639.333	332.5	59.8333	375.667	0	0	14	#REF!
125	0	15	1	55.6	1.68	19.6995	0	22	12	1	685.5	145.833	45.1667	396.833	0	0	146	#REF!
126	0	16	2	66.7	1.81	20.3596	1	26	4	1	682.4	119	20.6	560.8	0	1	33	#REF!
127	0	17	3	71	1.799	21.9379	0	20	6	1	683.4	151.6	33.8	497.2	0	1	58	#REF!
128	0	16	2	74.8	1.733	24.906	1	35	4	1	660.833	135.833	56.6667	502.333	0	1	50	#REF!
129	0	15	1	51.3	1.673	18.3284	0	51	12	1	635.833	189.167	39.5	501.167	0	1	53	#REF!
130	0	17	3	75	1.827	22.469	0	34	5	1	667.286	281.143	63	379.857	1	0	28	#REF!
131	0	17	3	66.2	1.799	20.4548	0	49	2	0	514.667	141.167	59.8333	571.333	0	1	128	#REF!
132	0	14	1	61.6	1.735	20.4636	0	49	6	1	763.167	110.667	13.6667	511.833	0	1	28	#REF!
133	0	17	3	53.8	1.701	18.594	0	26	10	1	809.167	132	42.3333	403.5	0	0	24	#REF!
134	1	16	2	73.9	1.694	25.7524	1	43	16	1	745.167	152.667	31.6667	464.5	0	0	35	#REF!
135	1	17	3	70.8	1.784	22.2456	0	32	10	1	568	251.333	18.1667	485	0	1	95	#REF!
136	1	16	2	86.2	1.692	30.1097	1	19	9	1	634.5	117	32.875	574.125	0	1	58	#REF!
137	1	17	3	54.1	1.685	19.0545	0	37	18	1	721	112	14	528	0	1	21	#REF!
138	1	16	2	55	1.728	18.4194	0	45	7	1	694	120	12	541	0	1	49	#REF!
139	1	16	2	58.9	1.628	22.2232	0	24	6	1	635.714	253.143	58.7143	449.143	0	0	20	#REF!
140	0	16	2	70	1.77	22.3435	0	34	8	1	594	289.8	94.4	411.6	1	0	41	#REF!
141	1	17	3	72	1.629	27.1325	2	26	6	1	745.6	148.2	34.2	459.8	0	0	21	#REF!
142	0	15	1	52.5	1.646	19.3776	0	32	7	1	633	187	48	536	0	1	7	#REF!
143	0	15	1	87.5	1.804	26.8865	1	41	3	1	673.4	201.6	46.2	471.8	0	0	26	#REF!
144	0	17	3	58.3	1.66	21.1569	0	23	5	1	702.714	130	56.5714	459.286	0	0	74	#REF!
145	0	18	3	53.9	1.749	17.6201	0	36	2	0	686	214	28	475.8	0	0	27	#REF!
146	0	17	2	61.1	1.721	20.6291	0	20	9	1	604.2	263.4	85.4	452	1	0	15	#REF!
147	1	16	2	49.6	1.515	21.6101	0	24	10	1	651	178.167	21.8333	496.5	0	1	72	#REF!
148	0	16	3	92.8	1.819	28.0468	1	40	15	1	644.2	253.4	63	439.8	1	0	17	#REF!
149	0	15	1	76.6	1.812	23.3299	1	39	5	1	680.8	216.6	34.2	438.6	0	0	38	#REF!
150	0	15	1	63	1.746	20.6658	0	28	5	1	691.333	164.667	27.6667	502.667	0	1	31	#REF!
151	0	15	1	57.8	1.722	19.4922	1	42	5	1	763	160	16.3333	450	0	0	31	#REF!
152	0	15	1	68.5	1.578	27.5091	1	37	3	1	681.167	278.167	52.6667	386	0	0	30	#REF!
153	0	15	2	63.3	1.832	18.8605	0	33	3	1	677.714	169.429	64.7143	499.714	1	1	7	#REF!
154	0	15	1	68	1.673	24.295	1	26	8	1	642.5	132	60.1667	443.833	1	0	132	#REF!
155	0	17	3	58.8	1.745	19.3102	1	26	4	1	720	173	17	387.8	0	0	116	#REF!
156	0	16	1	55.1	1.718	18.6683	0	18	4	1	621	202	42	506	0	1	51	#REF!
157	0	17	2	67.4	1.642	24.9985	1	42	6	1	596.5	204.667	33.5	533.333	0	1	45	#REF!
158	0	16	2	57.9	1.688	20.3205	0	31	4	1	552.5	233.5	51.5	405.833	0	0	179	#REF!
159	0	16	2	75.1	1.875	21.3618	0	37	8	1	681.833	179.167	42.8333	422.167	0	0	101	#REF!
160	0	17	3	95	1.814	28.8701	1	22	3	1	747	192	37.125	435.375	0	0	8	#REF!
161	1	17	1	83.8	1.685	29.5151	1	20	5	1	667.8	191.8	33.6	515	0	1	5	#REF!
162	0	16	2	47.9	1.671	17.1547	0	42	6	1	756.8	119.2	21.8	472.4	0	0	39	#REF!
163	0	15	1	81	1.768	25.9132	1	28	5	1	645	202	35	434	0	0	104	#REF!
164	0	15	1	60.4	1.686	21.2482	0	32	4	1	774.667	154.333	34.1667	444.5	0	0	12	#REF!
165	0	15	1	48.3	1.729	16.1569	1	26	13	1	621.333	205	30.6667	548.667	0	1	21	#REF!
166	0	16	2	130.7	1.771	41.6714	0	21	6.5	1	720.667	232.833	61.6667	372.333	1	0	36	#REF!
167	1	16	2	68.1	1.735	22.6229	0	33	10	1	693.571	120.571	14.4286	565.857	0	1	25	#REF!
168	1	17	3	53.2	1.63	20.0233	0	44	5	1	689.571	192.429	31	473.286	0	0	33	#REF!
169	1	15	1	47.5	1.615	18.2116	0	38	9	1	695.833	140.833	28.3333	458	0	0	110	#REF!
170	1	15	1	47	1.613	18.0646	0	30	8	1	602.5	130.875	15.25	585.375	0	1	79	#REF!
171	1	15	1	45.5	1.733	15.1501	0	24	5	1	750	202	33	382	0	0	56	#REF!
172	1	15	1	46.8	1.684	16.503	0	26	3	1	767	126	51	393	0	0	92	#REF!
173	1	17	1	66.8	1.591	26.3898	1	26	13	1	635.5	193.167	46.5	494.167	0	1	49	#REF!
174	0	17	3	80.2	1.863	23.1073	0	29	6.5	1	819.571	177.714	25.5714	398.286	0	0	9	#REF!
175	0	17	2	73.3	1.795	22.7497	0	19	6	1	670.5	121.667	14.6667	577.167	0	1	28	#REF!
176	1	17	2	48.3	1.595	18.9857	0	29	4	1	690.857	135.429	17	542.286	0	1	29	#REF!
177	0	15	1	80.1	1.764	25.7416	1	30	10	1	689.375	132.75	26.25	520.75	0	1	45	#REF!
178	0	15	1	54.2	1.67	19.4342	0	36	4	1	715.667	161.833	24.1667	458.833	0	0	64	#REF!
179	0	16	1	44.5	1.626	16.8313	0	42	4	1	567	252.333	62.5	488.667	1	1	60	#REF!
180	1	17	2	83.6	1.584	33.3193	1	35	6	1	700.286	194.714	33.5714	456.571	0	0	45	#REF!
181	0	15	1	83.6	1.87	23.9069	1	33	8	1	696	170.2	51.6	463.8	0	0	6	#REF!
182	1	18	3	93.8	1.686	32.998	1	25	5	1	613.333	159.167	28.5	574.333	0	1	38	#REF!
183	1	17	3	96.5	1.57	39.1497	1	34	5	1	599	215.8	47	454.2	0	0	109	#REF!
184	0	17	3	79.8	1.784	25.0734	1	30	6	1	607.667	235.833	77.1667	460.333	1	0	29	#REF!
185	0	16	1	57.2	1.798	17.6936	0	24	4	1	693.667	196	48.6667	468	0	0	8	#REF!
